# Supplementary material for: Multibow: Digital Spectral Barcodes for Cell Tracing
Source: PLoS One. 2015 May 26;10(5):e0127822. doi: 10.1371/journal.pone.0127822 (PMC4444339; doi:10.1371/journal.pone.0127822)
Supplement: S1 Table — Includes primer sets, tag sequences and FP sequences used to assemble Multibow constructs. See also sequence files, S1a Fig Notes on FP sequences: Cerulean, citrine and mKO were codon modified sequences that contained silent mutations to decrease homology among FP variants. (XLSX) [file pone.0127822.s004.xlsx]

## Sheet: S1_Table
Type	Name	Sequence (5'->3')
Primer	M1_TailV	gcagcagcatgataa_atggtcctgctggagttcgtgaccgc
Primer	M1_LinkerV	acctgcacctccagctggcgctcc_catggtggctgtgaattgatca
Primer	M1_LinkerMem	acctgcacctccagctggcgctcc_catggtggcgaccggtggat
Primer	M1_H2bV	agcagacttcgctggctctgg_catggtggctgtgaattgatca
Primer	M1_VH2b	tgatcaattcacagccaccatg_ccagagccagcgaagtctgctcc
Primer	M1_LinkerH2b	acctgcacctccagctggcgctcc_ agcgctggtgtacttggtgat
Primer	M1_LinkerF3	gcgccagctggaggtgcaggtgcagca_atgtctgagctcatcacaga
Primer	M1_TailF3	cagcaggaccat_ttatcatgctgctgc_tttgtggcccagcttgctaggc
Primer	M1_L_B	gcgccagctggaggtgcaggtgcagca_atggtgagcaagggcgagga
Primer	M1_T_B	cagcaggaccatttatcatgctgctgc_cttgtacagctcgtccatgc
Primer	M1_L_C	gcgccagctggaggtgcaggtgcagca_atggtgtctaaaggagagga
Primer	M1_T_C	cagcaggaccatttatcatgctgctgc_gtacagctcatccatgccca
Primer	M1_L_G	gcgccagctggaggtgcaggtgcagca_atggtgagcaagggcgagga
Primer	M1_T_G	cagcaggaccatttatcatgctgctgc_cttgtacagctcgtccatgc
Primer	M1_L_Y	gcgccagctggaggtgcaggtgcagca_atggtgtctaagggcgagga
Primer	M1_T_Y	cagcaggaccatttatcatgctgctgc_atagagctcatccatgccca
Primer	M1_L_O	gcgccagctggaggtgcaggtgcagca_atggtgagcgtgatcaaacc
Primer	M1_T_O	cagcaggaccatttatcatgctgctgc_tttatgtgccactgcgtcct
Primer	M1_L_R	gcgccagctggaggtgcaggtgcagca_atggtgagcaagggcgagga
Primer	M1_T_R	cagcaggaccatttatcatgctgctgc_cttgtacagctcgtccatgc
Primer	M1_L_fR	gcgccagctggaggtgcaggtgcagca_atggtgtctgagctgattaa
Primer	M1_T_fR	cagcaggaccatttatcatgctgctgc_tctgtgccccagtttgctag
Tag	membrane	gccaccatgctgtgctgcatcagaagaactaaaccggttgagaagaatgaagaggccgatcaggagctgcagtcgacggtaccgcgggcccgggatccaccggtc
Tag	histone2B	gccaccatgccagagccagcgaagtctgctcccgccccgaaaaagggctccaagaaggcggtgactaaggcgcagaagaaaggcggcaagaagcgcaagcgcagccgcaaggagagctattccatctatgtgtacaaggttctgaagcaggtccaccctgacaccggcatttcgtccaaggccatgggcatcatgaattcgtttgtgaacgacattttcgagcgcatcgcaggtgaggcttcccgcctggcgcattacaacaagcgctcgaccatcacctccagggagatccagacggccgtgcgcctgctgctgcctggggagttggccaagcacgccgtgtccgagggtactaaggccatcaccaagtacaccagcgct
FP	B(EBFP2)	atggtgagcaagggcgaggagctgttcaccggggtggtgcccatcctggtcgagctggacggcgacgtaaacggccacaagttcagcgtgaggggcgagggcgagggcgatgccaccaacggcaagctgaccctgaagttcatctgcaccaccggcaagctgcccgtgccctggcccaccctcgtgaccaccctgagccacggcgtgcagtgcttcgcccgctaccccgaccacatgaagcagcacgacttcttcaagtccgccatgcccgaaggctacgtccaggagcgcaccatcttcttcaaggacgacggcacctacaagacccgcgccgaggtgaagttcgagggcgacaccctggtgaaccgcatcgagctgaagggcgtcgacttcaaggag…
FP	C(cerulean)	atggtgtctaaaggagaggaactgtttaccggagtggtcccaattctcgtggaactggatggcgatgtgaatggccataaattttctgtgtctggagagggagagggcgatgccacctacggcaagctgaccctgaaatttatttgcaccaccggcaaactgccagtgccatggccaaccctggtgaccaccctgacctggggcgtgcaatgctttgccaggtacccagatcatatgaaacaacatgatttttttaaatctgccatgccagagggctacgtgcaggagaggaccattttttttaaagatgatggcaattacaaaaccagggccgaggtgaaatttgagggcgataccctggtgaataggattgagctcaaaggcattgattttaaagag…
FP	G(EGFP)	atggtgagcaagggcgaggagctgttcaccggggtggtgcccatcctggtcgagctggacggcgacgtaaacggccacaagttcagcgtgtccggcgagggcgagggcgatgccacctacggcaagctgaccctgaagttcatctgcaccaccggcaagctgcccgtgccctggcccaccctcgtgaccaccctgacctacggcgtgcagtgcttcagccgctaccccgaccacatgaagcagcacgacttcttcaagtccgccatgcccgaaggctacgtccaggagcgcaccatcttcttcaaggacgacggcaactacaagacccgcgccgaggtgaagttcgagggcgacaccctggtgaaccgcatcgagctgaagggcatcgacttcaaggag…
FP	Y(citrine)	atggtgtctaagggcgaggagctgtttacaggcgtggtgccaatcctcgtggagctcgatggcgatgtgaacggccataagttctctgtgagcggcgagggcgagggcgatgcgacatacggcaagctgacactgaagtttatctgcacaacgggcaagctgccagtgccttggcctacactggtgacaacgttcggctacggcctcatgtgcttcgcacgctacccggaccatatgaagcagcacgacttcttcaaaagcgcaatgcctgagggctatgtgcaagagcgcacaatcttctttaaggatgacggcaattacaagacacgcgcagaggtgaaatttgagggcgatacactcgtgaatcgcatcgagctgaagggcatcgacttcaaggag…
FP	O(mKO)	atggtgagcgtgatcaaaccagagatgaagatgcgctactacatggatggcagcgtgaacggccatgagttcacaatcgagggcgagggcacgggccgcccttatgagggccatcaggagatgacactgcgcgtgacaatggcaaaaggcggccctatgccgttcgcattcgacctggtgagccatgtgttctgctatggccatcgccctttcacaaagtaccctgaggagatccctgactacttcaagcaggcattccctgagggcctgagctgggagcgcagcctcgagttcgaggacggcggcagcgcaagcgtgagcgcacatatcagcctgcgcggcaacacattctaccataagagcaaattcacgggcgtgaacttccctgcagacggcccg…
FP	R(dTomato)	atggtgagcaagggcgaggaggtcatcaaagagttcatgcgcttcaaggtgcgcatggagggctccatgaacggccacgagttcgagatcgagggcgagggcgagggccgcccctacgagggcacccagaccgccaagctgaaggtgaccaagggcggccccctgcccttcgcctgggacatcctgtccccccagttcatgtacggctccaaggcgtacgtgaagcaccccgccgacatccccgattacaagaagctgtccttccccgagggcttcaagtgggagcgcgtgatgaacttcgaggacggcggtctggtgaccgtgacccaggactcctccctgcaggacggcacgctgatctacaaggtgaagatgcgcggcaccaacttcccccccgac…
FP	fR(mKate2)	atggtgtctgagctgattaaggagaacatgcacatgaagctgtacatggagggcaccgtgaacaaccaccacttcaagtgcacatccgagggcgaaggcaagccctacgagggcacccagaccatgagaatcaaggccgtcgagggcggccctctccccttcgccttcgacatcctggctaccagcttcatgtacggcagcaaaaccttcatcaaccacacccagggcatccccgacttctttaagcagtccttccctgagggcttcacatgggagagagtcaccacatacgaagacgggggcgtgctgaccgctacccaggacaccagcctccaggacggctgcctcatctacaacgtcaagatcagaggggtgaacttcccatccaacggccctgtg…
Table S1. Sequences Table.
Includes primer sets, tag sequences and FP sequences used to assemble Multibow constructs. See also sequence files, Figure S1a. Notes on FP sequences: Cerulean, citrine and mKO were codon modified sequences that contained silent mutations to decrease homology among FP variants.
