# Supplementary material for: Multibow: Digital Spectral Barcodes for Cell Tracing
Source: PLoS One. 2015 May 26;10(5):e0127822. doi: 10.1371/journal.pone.0127822 (PMC4444339; doi:10.1371/journal.pone.0127822)
Supplement: S2 Table — Mix fragments at equal molecular ratio in 5μl and mix with 1 Isothermal Assembly reaction aliquot (15 μl), then incubate at 50°C for 15–30 minutes. Use 1μl reaction mix to transform competent cells. (XLSX) [file pone.0127822.s005.xlsx]

## Sheet: S2_Table
Making Isothermal Assembly Aliquots (Modified from Gibson et al (2009) Nature Methods 6(5):343-345.)
Step1	5X isothermal assembly reaction buffer (assemble on ice):
	3 mL	1M Tris-HCl pH 7.5
	300 uL	1M MgCl2
	600 uL	10 mM each dNTP
	300 uL	1M DTT
	1.5 g	PEG-8000
	20 mg	NAD
	to 6 mL	ddH2O
	Prepare 320 uL aliquots (18), use one aliquot for Step2, freeze the rest for future use.
Step2	In one aliquot of 5X reaction buffer (320 uL), add:
	1.2 uL	T5 Exonuclease
	20 uL	Phusion polymerase (NOT HOTSTART)
	160 uL	Taq ligase
	700 uL	ddH2O
	Prepare 15 uL aliquots (~80) on ice in PCR tubes and store at -20ºC. Good for up to a year.
ShoppingList	Item	Vendor	Cat. No.
Buffer	1M Tris-HCl pH 7.5	n/a	n/a
	Magnesium Chloride, 1.00 +/- 0.01M Solution	Affymetrix / USB	78641 10 x 1 ML
	Nicotinamide adenine dinucleotide (NAD)	Applichem	A1124,0005
	DTT, molecular biology grade	FERMENTAS	R0861
	Polyethylene Glycol 8000, Powder	USB / Affymetrix	19966
	alternative supplier: PEG8000, Powder	Sigma	89510
	dNTP Mix, 10mM each	Fermentas	R0192 1 ml
Enzymes	T5 Exonuclease	EPICENTRE	T5E4111K
	Taq DNA Ligase	NEB	M0208L
	Phusion™ High-Fidelity DNA Polymerase	NEB	F-530S
Table S2. Modified Isothermal Assembly Ingredients Table.
Mix fragments at equal molecular ratio in 5μl and mix with 1 Isothermal Assembly reaction aliquot (15 μl), then incubate at 50ºC for 15-30 minutes. Use 1μl reaction mix to transform competent cells.
