# Supplementary material for: Multibow: Digital Spectral Barcodes for Cell Tracing
Source: PLoS One. 2015 May 26;10(5):e0127822. doi: 10.1371/journal.pone.0127822 (PMC4444339; doi:10.1371/journal.pone.0127822)
Supplement: S3 Table — Applying additional laser lines at different wavelengths will help distinguish the presence of different FP genes. See also Figs 1d–1e. (XLSX) [file pone.0127822.s006.xlsx]

## Sheet: S3_Table
Multibow Imaging Settings (All Fluorescent Proteins (FPs))
Channel	FP	Laser(nm)	Power(mW)	Acquisition Spectra (nm)	Gain
1	B(EBFP2)	405	3	410-458	850
2	C(cerulean)	405	3	464-501	850
3	G(EGFP)	488	3	502-542	850
4	Y(citrine)	514	3	524-576	850
5	O(mKO)	514	3	559-610	900
6	R(dTomato)	561	3	590-660	900
7	fR(mKate2)	594	2.5	630-740	900
Table S3. Confocal Imaging Settings Table.
Applying additional laser lines at different wavelengths will help distinguish the presence of different FP genes. See also Figures 1d-e.
